# Supplementary material for: Insecticidal Activities Against Odontotermes formosanus and Plutella xylostella and Corresponding Constituents of Tung Meal from Vernicia fordii
Source: Insects. 2021 May 10;12(5):425. doi: 10.3390/insects12050425 (PMC8150873; doi:10.3390/insects12050425)
Supplement: Supplementary file 1 [file insects-12-00425-s001.zip]

Archive with 1 entries (1 files):
- insects-1192610-supplementary.pdf
